# Supplementary material for: Solution Combustion Synthesis of High-Performance Nano-LiFePO4/C Cathode Material from Cost-Effective Mixed Fuels
Source: Materials (Basel). 2023 Nov 14;16(22):7155. doi: 10.3390/ma16227155 (PMC10672621; doi:10.3390/ma16227155)
Supplement: Supplementary file 1 [file materials-16-07155-s001.zip]

Archive with 1 entries (1 files):
- materials-2689635-supplementary.pdf
